# Supplementary material for: Neocotylidia gen. nov. (Hymenochaetales, Basidiomycota) Segregated from Cotylidia Based on Morphological, Phylogenetic, and Ecological Evidence
Source: J Fungi (Basel). 2025 May 19;11(5):390. doi: 10.3390/jof11050390 (PMC12113301; doi:10.3390/jof11050390)
Supplement: Supplementary file 1 [file jof-11-00390-s001.zip]

Archive with 1 entries (1 files):
- jof-3634064-supplementary.xlsx
