# Supplementary material for: Neocotylidia gen. nov. (Hymenochaetales, Basidiomycota) Segregated from Cotylidia Based on Morphological, Phylogenetic, and Ecological Evidence
Source: J Fungi (Basel). 2025 May 19;11(5):390. doi: 10.3390/jof11050390 (PMC12113301; doi:10.3390/jof11050390)
Supplement: Supplementary file 1 [file jof-11-00390-s001.zip › jof-3634064-supplementary.xlsx]

## Sheet: Table S1
Table S1. Sources of specimens and GenBank accession numbers for the sequences used in this study. Newly generated sequences are in bold.
Order/Family	Species	Voucher	ITS	nrLSU	nrSSU	mtSSU	rpb2	tef1α
Hymenochaetales / Chaetoporellaceae	Echinoporia hydnophora	LWZ 20150802-9	ON063639	ON063838	ON063768	ON063707	−	−
	Kneiffiella eucalypticola	LWZ 20180509-11 (Type)	NR_182823	NG_153905	−	MT326421	−	−
	Kneiffiella subglobosa	LWZ 20180416-6	MT319413	MT319145	−	MT326422	−	−
− / Hymenochaetaceae	Basidioradulum mayi	LWZ 20180510-18	MN017785	MN017792	ON427363	ON463756	ON456070	−
	Basidioradulum radula	LWZ 20201017-62	ON063684	ON063884	ON063814	ON063747	ON100713	ON089691
	Coltricia abieticola	Cui 10321	KX364785	KX364804	KY693761	KY693823	KX364876	KY693911
	Fomitiporia rhamnoides	LWZ 20180905-15	ON063643	ON063842	−	ON063711	−	ON089672
	Fulvoderma australe	LWZ 20190809-39b	ON063644	ON063843	ON063771	ON063712	ON100686	−
	Fuscoporia gilva	LWZ 20190814-19b	ON063648	ON063848	ON063775	ON063717	ON100734	ON089686
	Fuscoporia sinica	LWZ 20190816-19a	ON063649	ON427358	ON063776	ON063719	ON100691	−
	Hydnoporia tabacina	LWZ 20210924-26a	ON063651	ON063851	ON063778	ON063720	ON100685	ON089676
	Hymenochaete sphaericola	LWZ 20190808-2b	ON063656	ON063855	ON063783	ON063725	ON100700	ON089679
	Hymenochaete xerantica	LWZ 20190814-13b	ON063657	ON063856	ON063784	ON063726	ON100699	ON089680
	Inonotus hispidus	LWZ 20180703-1	ON063659	ON063858	ON063785	ON063727	ON100692	ON089681
	Phellinus piceicola	LWZ 20190921-5	ON063662	ON063862	ON063790	ON063731	ON100695	−
	Phylloporia oreophila	LWZ 20190811-27a	ON063665	ON063865	ON063793	ON063733	ON100694	ON089684
	Porodaedalea laricis	LWZ 20190724-9	ON063668	ON063868	ON063796	ON063735	ON100693	−
	Sanghuangporus weigelae	LWZ 20210623-2a	ON063671	ON063870	ON063799	ON063736	ON100697	ON089687
	Trichaptum biforme	LWZ 20210919-32a	ON063701	ON063901	ON063832	ON063764	ON100730	ON089702
	Trichaptum fuscoviolaceum	LWZ 20210918-5b	ON063703	ON063903	ON063834	ON063765	ON100732	−
− / Hyphodontiaceae	Hyphodontia pachyspora	LWZ 20170908-5	MT319426	MT319160	−	MT326431	MT326261	−
	Hyphodontia zhixiangii	LWZ 20170818-13	MT319420	MT319151	−	MT326424	MT326270	MT326397
	Hyphodontia sp.	LWZ 20170814-15	MT319417	MT319148	−	MT326423	MT326269	−
− / Odonticiaceae	Leifia brevispora	LWZ 20170820-48	MK343470	MK343474	ON427367	ON463759	−	−
	Leifia flabelliradiata	KG Nilsson 36270	DQ873635	DQ873635	−	−	−	−
	Leifia sp.	LWZ 20171015-38	ON427471	ON427354	ON427368	ON463760	−	−
	Odonticium romellii	KHL s. n.	DQ873639	DQ873639	−	−	−	−
− / Peniophorellaceae	Peniophorella praetermissa	LWZ 20180903-14	ON063686	ON063886	ON063816	ON063749	ON100714	ON089699
	Peniophorella pubera	LWZ 20210624-16b	ON063687	ON063887	ON063817	ON063750	ON100715	−
	Peniophorella rude	LWZ 20171026-7	ON063688	ON063888	ON063818	ON063751	ON100716	ON089692
	Peniophorella subpraetermissa	LWZ 20190816-3b	ON063689	ON063889	ON063819	ON063752	ON100717	−
− / Repetobasidiaceae	Repetobasidium conicum	KHL 12338	DQ873647	DQ873647	DQ873646	−	−	−
	Repetobasidium mirificum	FP-133558-sp	−	AY293208	AY293155	AY293243	−	−
− / Resiniciaceae	Resinicium austroasianum	LWZ 20191208-11	ON063691	ON063891	ON063821	ON063753	ON100720	ON089694
	Resinicium bicolor	AFTOL-810	DQ218310	−	−	−	DQ457635	DQ061277
	Resinicium friabile	LWZ 20210923-23a	ON063692	ON427362	ON063822	ON063754	ON100719	ON089695
− / Rickenellaceae	Rickenella danxiashanensis	GDGM45513	MF326424	−	ON063823	ON063755	ON100721	ON089700
	Rickenella fibula	PBM 2503 (AFTOL 486)	DQ241782	MF318953	MF319021	−	DQ408115	DQ435794
− / Rigidoporaceae	Bridgeoporus sinensis	Cui 10013	KY131832	KY131891	−	−	−	−
	Leucophellinus hobsonii	Cui 6468	KT203288	KT203309	−	KT203330	KT210365	−
	Leucophellinus irpicoides	Yuan 2690	KT203289	KT203310	−	KT203331	KT210366	−
	Rigidoporus cirratus	LWZ 20170818-16	ON427472	ON427355	ON427369	ON463761	ON456073	−
	Rigidoporus populinus	LWZ 20190811-39a	ON063674	ON063874	ON063803	ON063740	ON100702	−
	Rigidoporus sp.	LWZ 20170815-52	ON427473	ON427356	ON427370	ON463762	ON456074	ON456060
− / Schizocorticiaceae	Schizocorticium lenis	LWZ 20180921-7	ON063827	ON063696	ON063896	ON063760	ON100726	−
	Schizocorticium lenis	LWZ 20180922-39	MW414525	MW414471	ON427374	ON463764	ON456078	ON456062
	Schizocorticium magnosporum	Wu 1510-34	MK405351	MK405337	−	−	−	LC567450
	Schizocorticium mediosporum	Chen 2456	MK405359	MK405345	−	−	−	LC567441
	Schizocorticium parvisporum	GC 1508-127	MK405361	MK405347	−	−	−	LC567445
− / Schizoporaceae	Fasciodontia brasiliensis	MSK-F 7245a	MK575201	MK598734	−	−	−	−
	Fasciodontia yunnanensis	LWZ 20190811-50a	ON063675	ON427360	ON063804	ON063741	ON100704	−
	Fasciodontia sp.	LWZ 20201011-37	ON063676	ON427361	ON063805	ON063742	ON100705	ON089690
	Lyomyces crustosus	LWZ 20170815-23	MT319465	MT319201	−	MT326446	MT326275	MT326400
	Lyomyces leptocystidiatus	LWZ 20170814-14	MT319429	MT319163	−	MT326512	MT326256	MT326395
	Lyomyces sambuci	LWZ 20180905-1	MT319444	MT319178	ON063807	MT326438	MT326391	MT326291
	Lyomyces sp.	LWZ 20180906-20	ON063678	ON063878	ON063808	ON063743	ON100707	−
	Xylodon nesporii	LWZ 20190814-17a	ON063679	ON063879	ON063809	−	ON100708	−
	Xylodon ovisporus	LWZ 20190817-6b	ON063680	ON063880	ON063810	ON063744	ON100709	−
	Xylodon rimosissimus	LWZ 20180904-28	ON063682	ON063882	ON063812	ON063745	ON100711	−
	Xylodon serpentiformis	LWZ 20190816-12a	ON063683	ON063883	ON063813	ON063746	ON100712	−
− / Sideraceae	Sidera minutipora	Cui 16720	MN621349	MN621348	MW418078	MW424986	MW505865	MW446248
	Sidera srilankensis	Dai 19654	MN621344	MN621346	MW418087	MW424989	MW505868	MW427602
	Sidera tenuis	Dai 18697	MK331865	MK331867	MW418083	MW424988	MW505866	MW427600
	Sidera vulgaris	Dai 21057	MW198484	MW192009	MW418090	MW424987	MW505869	MW427603
− / Skvortzoviaceae	Skvortzovia dabieshanensis	LWZ 20210918-15b	ON063694	ON063894	ON063825	ON063757	ON100723	ON089696
	Skvortzovia pinicola	LWZ 20210623-18b	ON063695	ON063895	ON063826	ON063758	ON100724	−
	Skvortzovia qilianensis	LWZ 20180904-20	ON063693	ON063893	ON063824	ON063756	ON100722	−
	Skvortzovia yunnanensis	CLZhao 16084	MW472754	MW473473	−	ON063759	ON100725	ON089697
− / Tubulicrinaceae	Tubulicrinis calothrix	LWZ 20210919-1b	ON063704	ON063904	ON063835	ON063766	ON100733	−
	Tubulicrinis glebulosus	LWZ 20180903-13	ON063705	ON063905	ON063836	−	−	ON089698
	Tubulicrinis subulatus	LWZ 20190914-7	ON063706	ON063906	ON063837	ON063767	−	−
− / Incertae sedis	Alloclavaria purpurea	H:6047663	MF319055	MF318905	MF318995	−	−	−
	Alloclavaria purpurea	M. Korhonen 10305	MF319044	MF318895	MF318986	−	−	−
	Atheloderma mirabile	TAA 169235	DQ873592	DQ873592	−	−	−	−
	Blasiphalia pseudogrisella	P. Joijer 4118	MF319047	MF318898	MF318989	−	−	−
	Bryopistillaria sagittiformis	IO.14.164	MT232349	MT232303	−	−	MT242333	−
	Cantharellopsis prescotii	H6059300	MF319051	MF318903	MF318993	−	MF288855	−
	Contumyces rosellus	MGW 1462	MF319059	MF318912	MF319001	−	MF288859	−
	Contumyces vesuvianus	203608	−	MF318913	MF319002	−	MF288860	−
	Cotylidia aurantiaca var. alba	RV.PR98/28	−	AF261458	−	−	−	−
	Cotylidia aurantiaca	MCR.33	−	AF261460	−	−	−	−
	Cotylidia carpatica	TENN:071486	MF319060	MF318914	−	−	−	−
	Cotylidia pannosa	MJ05−1005	JN649334	JN649334	−	−	−	−
	Cotylidia undulata	H:6059287	MF319064	MF318920	−	−	−	−
	Cotylidia undulata	H:6059288	MF319061	MF318916	MF319000	−	−	−
	Cotylidia undulata	IO.15.126	MT232350	MT232304	−	−	MT242334	−
	Cotylidia undulata	TENN:071491	MF319062	MF318917	−	−	−	−
	Ginnsia viticola	Wu 0010-29	MN123802	GQ470670	−	−	−	−
	Globulicium hiemale	Hjm 19007	DQ873595	DQ873595	−	−	−	−
	Globulicium hiemale	KHL 961221	EU118626	EU118626	−	−	−	−
	Gyroflexus brevibasidiata	IO.14.230	MT232351	MT232305	−	−	MT242335	−
	Hastodontia halonata	HHB-17058	MK575207	MK598738	−	−	−	−
	Hastodontia hastata	KHL 14646	MH638232	MH638232	−	−	−	−
	Lawrynomyces capitatus	KHL 8464	DQ677491	DQ677491	−	−	−	−
	Loreleia marchantiae	Lutzoni 930826-1	U66432	U66432	−	−	−	−
	Lyoathelia laxa	Spirin 8810a	MT305998	MT305998	−	−	−	−
	Muscinupta laevis	V. Haikonen 19745	MF319066	MF318921	MF319004	−	MF288861	−
	Neocotylidia bambusicola	Li160910-01 (Type)	OQ376551	OQ372914	−	−	PP764668	PP764673
	Neocotylidia bambusicola	HCL 2021-8-21	OL351627	OL336498	−	−	−	−
	Neocotylidia bambusicola	YBCNX2021009	OQ376552	OQ372915	−	−	PP764669	PP764674
	Neocotylidia bambusicola	YBCNX2021028	OQ376553	−	−	−	−	−
	Neocotylidia diaphana	DAOM182136	−	AF261459	−	−	−	−
	Neocotylidia diaphana	TENN:071490	−	MF318915	−	−	−	−
	Neocotylidia fibrae	AFTOL-700	AY854079	AY629317	AY705958	FJ436111	AY883422	AY885148
	Neocotylidia fibrae	BJTC FM639 (Type)	MW485002	MW485000	−	−	−	−
	Neocotylidia fibrae	Li20220715-05	PP762038	PP762043	−	−	PP764665	PP764670
	Neocotylidia fibrae	Li20220715-08	PP762039	PP762041	−	−	PP764666	PP764671
	Neocotylidia fibrae	Li20220715-10	PP762040	PP762042	−	−	PP764667	PP764672
	Sphaerobasidium minutum	KHL 11714	DQ873652	DQ873653	−	−	−	−
	Tsugacorticium kenaicum	CFMR HHB17347	−	JN368221	JN368234	JN368203	−	−
Polyporales / Fomitopsidaceae	Fomitopsis pinicola	AFTOL 770	AY854083	AY684164	AY705967	FJ436112	AY786056	AY885152
− / Grifolaceae	Grifola frondosa	AFTOL 701	AY854084	AY629318	AY705960	−	AY786057	AY885153
Thelephorales / Bankeraceae	Boletopsis leucomelaena	PBM2678	DQ484064	DQ154112	DQ435797	−	GU187820	GU187763
− / Thelephoraceae	Thelephora ganbajun	ZRL20151295	LT716082	KY418908	KY418962	−	KY419043	KY419093

## Sheet: Table S2
Table S2. The genetic distances between different genera in the order Hymenochaetales based on nrLSU sequences using the software MEGA v.11. The pairwise genetic distances between the clade of Neocotylidia and other known genera are in bold, with the minimum and maximum values in yellow background. The minimum value and maximum values of pairwise distance of other genera in Hymenochaetales are al…
Species	Leifia	Schizocorticium	Sidera	Globulicium	Lawrynomyces	Tsugacorticium	Ginnsia	Cotylidia pannosa	Gyroflexus	Bryopistillaria	Rickenella	Cotylidia	Muscinupta	Blasiphalia	Neocotylidia	Atheloderma	Cantharellopsis	Lyoathelia	Contumyces	Skvortzovia	Alloclavaria	Leucophellinus	Bridgeoporus	Coltricia	Repetobasidium	Odonticium	Resinicium	Peniophorella	Loreleia	Kneiffiella	Echinoporia	Basidioradulum	Fulvoderma	Hastodontia	Sphaerobasidium	Hyphodontia	Tubulicrinis	Hydnoporia	Porodaedalea	Phellinus	Phylloporia	Sanghuangporus	Inonotus	Fomitiporia	Hymenochaete	Fuscoporia	Trichaptum	Fasciodontia	Lyomyces
Leifia
Schizocorticium	0.0634397
Sidera	0.0811626	0.0867086
Globulicium	0.0448536	0.0522249	0.0806646
Lawrynomyces	0.076409	0.0838498	0.091283	0.0618157
Tsugacorticium	0.0615847	0.072027	0.077941	0.0511522	0.0562597
Ginnsia	0.0709764	0.078855	0.0805493	0.0613335	0.0755177	0.0537442
Cotylidia pannosa	0.0732285	0.0751916	0.0935366	0.0597734	0.087902	0.0681377	0.070968
Gyroflexus	0.0587911	0.0671273	0.0774783	0.0371261	0.0704625	0.0583577	0.0571218	0.0655064
Bryopistillaria	0.0487765	0.0539844	0.0785185	0.0245796	0.0617979	0.0487329	0.0598929	0.053429	0.0345778
Rickenella	0.0481358	0.0584954	0.0840903	0.0317037	0.0694859	0.0513907	0.0561456	0.0657457	0.0383558	0.0258167
Cotylidia	0.0547945	0.0610035	0.0844325	0.0310344	0.0603091	0.0435365	0.0402454	0.0544223	0.0381389	0.0269066	0.0338331
Muscinupta	0.0574121	0.0653179	0.0815226	0.032465	0.0571288	0.0426501	0.0443487	0.0647456	0.0372217	0.0281798	0.0342047	0.0206777
Blasiphalia	0.0611207	0.0661716	0.0883393	0.0402838	0.0605116	0.0464162	0.0574576	0.0607312	0.0384991	0.0281935	0.0306117	0.023356	0.0246272
Neocotylidia	0.0723885	0.0745744	0.105733	0.0601084	0.0762224	0.0715673	0.0696269	0.0767732	0.0700828	0.0548731	0.0555965	0.042169	0.0514722	0.0523879
Atheloderma	0.0670973	0.073665	0.100636	0.0547084	0.0781097	0.0630995	0.0620255	0.0802831	0.060137	0.04929	0.0491353	0.039588	0.0375899	0.0430697	0.0612282
Cantharellopsis	0.0752249	0.0761134	0.0957393	0.0548339	0.0790112	0.0733589	0.0784417	0.0889305	0.0577503	0.0545583	0.0568688	0.056406	0.0623258	0.0568906	0.0716584	0.0688402
Lyoathelia	0.130541	0.121929	0.139584	0.119378	0.129365	0.11936	0.124771	0.137994	0.121272	0.122823	0.11831	0.121633	0.113735	0.119705	0.131654	0.123668	0.12401
Contumyces	0.105722	0.109292	0.130912	0.0874361	0.10771	0.107303	0.0975714	0.117859	0.0948538	0.0918961	0.0844197	0.0859103	0.0844888	0.0875732	0.0969532	0.0982727	0.100219	0.155867
Skvortzovia	0.0723259	0.0789882	0.085503	0.0581246	0.080156	0.0696713	0.0707154	0.0756747	0.0732047	0.0545768	0.0630913	0.0615378	0.0581256	0.0609275	0.0832191	0.0796078	0.0830516	0.137952	0.109927
Alloclavaria	0.0575673	0.0677831	0.0760822	0.0415006	0.0688372	0.0566989	0.0609631	0.0674236	0.0475476	0.041983	0.0505392	0.0431893	0.0451127	0.0457038	0.0776946	0.0604717	0.0555465	0.119751	0.0950212	0.0666261
Leucophellinus	0.0832663	0.0909038	0.0892533	0.0929177	0.105633	0.099337	0.103008	0.109368	0.0945177	0.0860725	0.0860134	0.088609	0.0936088	0.0886684	0.103067	0.107892	0.102656	0.158657	0.134003	0.0944175	0.102084
Bridgeoporus	0.0844486	0.0941718	0.0881926	0.0754327	0.101216	0.080374	0.0897545	0.088668	0.0745633	0.0687445	0.0814513	0.0714386	0.0832636	0.0802916	0.097457	0.0931428	0.0836939	0.14816	0.130549	0.0878328	0.0816265	0.0830308
Coltricia	0.155541	0.127285	0.172999	0.152965	0.16604	0.161714	0.153453	0.165957	0.143562	0.145832	0.144371	0.143686	0.144498	0.137539	0.148474	0.146105	0.134733	0.199397	0.167619	0.169972	0.151431	0.158917	0.15583
Repetobasidium	0.104711	0.110956	0.127951	0.0957016	0.113127	0.115825	0.111701	0.118568	0.115068	0.105234	0.110567	0.106477	0.102426	0.117844	0.120028	0.121818	0.115795	0.162437	0.153758	0.115593	0.10301	0.133665	0.125564	0.178369
Odonticium	0.0554137	0.0900911	0.0885685	0.0746198	0.091137	0.0756951	0.0875483	0.0934429	0.0744327	0.0811067	0.0863501	0.0761042	0.0720113	0.0840768	0.0971886	0.086966	0.0934687	0.121976	0.128995	0.0939523	0.0695765	0.103111	0.0910786	0.142038	0.0961031
Resinicium	0.0766384	0.0913259	0.114686	0.0833631	0.0974551	0.0950693	0.100189	0.09689	0.0860777	0.0782074	0.0712237	0.0783628	0.0845317	0.0835738	0.0887821	0.0974899	0.0860052	0.147581	0.12371	0.0964105	0.0924286	0.105092	0.0853367	0.138045	0.125159	0.0991613
Peniophorella	0.0872934	0.0907347	0.112439	0.0795611	0.100078	0.0929752	0.0943247	0.100028	0.0901238	0.0836172	0.0819807	0.0795524	0.0863883	0.0841975	0.0841972	0.097967	0.0945604	0.144013	0.112488	0.0990982	0.0863383	0.116853	0.105999	0.139847	0.126039	0.0986071	0.0993216
Loreleia	0.129985	0.140854	0.150651	0.113178	0.124125	0.128243	0.131519	0.137609	0.117444	0.115093	0.111388	0.12007	0.107002	0.113141	0.12427	0.125373	0.131232	0.1721	0.0827947	0.137693	0.115638	0.160288	0.158534	0.176797	0.173354	0.144919	0.147277	0.124688
Kneiffiella	0.0888816	0.0858887	0.101154	0.0802706	0.0889494	0.0915987	0.0836774	0.091747	0.0881827	0.0713548	0.0859539	0.0694872	0.0729848	0.0776514	0.0910525	0.0892922	0.0914521	0.140616	0.121065	0.0934684	0.0842234	0.09432	0.0878185	0.147828	0.122006	0.0911696	0.104136	0.109344	0.133119
Echinoporia	0.0963782	0.0916729	0.0971024	0.0996649	0.0877595	0.0930277	0.0887373	0.10103	0.102694	0.0915608	0.0987287	0.0922199	0.0971704	0.091689	0.107545	0.107383	0.109696	0.141245	0.13379	0.0973337	0.0993482	0.101043	0.0953897	0.159617	0.130702	0.0978631	0.105605	0.102041	0.13943	0.048878
Basidioradulum	0.0905055	0.104297	0.0933827	0.0886074	0.0886398	0.0822091	0.0831697	0.10577	0.0954786	0.0790413	0.0927922	0.0790449	0.0772075	0.0823179	0.110183	0.0952002	0.100291	0.140094	0.133004	0.0927636	0.0892393	0.089505	0.0911483	0.148951	0.119072	0.0873485	0.109977	0.110683	0.13759	0.0693931	0.0647651
Fulvoderma	0.0904822	0.10161	0.101788	0.0918315	0.097778	0.100815	0.0947555	0.114055	0.0957343	0.0849156	0.0974175	0.0869175	0.0850546	0.0877024	0.11171	0.0937672	0.100093	0.149916	0.131637	0.100127	0.0861287	0.0907079	0.0973391	0.14255	0.12598	0.0965819	0.116361	0.116658	0.137224	0.0728198	0.0781002	0.047345
Hastodontia	0.0906757	0.109273	0.104239	0.0907513	0.0916359	0.0727617	0.0832213	0.107432	0.0926439	0.0769171	0.0916891	0.0779799	0.0793007	0.0781558	0.107096	0.0964717	0.102523	0.158572	0.136609	0.0866686	0.0937547	0.100824	0.0968141	0.15964	0.130729	0.104589	0.114542	0.109386	0.151642	0.078253	0.0723517	0.046541	0.0599372
Sphaerobasidium	0.0855723	0.0972701	0.0829964	0.0758659	0.0841431	0.0719685	0.0620229	0.0865563	0.0836321	0.0708768	0.0838569	0.0704903	0.07078	0.0723183	0.0983817	0.0880187	0.0837965	0.128778	0.117689	0.0795694	0.0720143	0.0923062	0.0823679	0.150559	0.117265	0.0910137	0.109743	0.0966337	0.135887	0.0707681	0.0740893	0.0470775	0.0606861	0.0375338
Hyphodontia	0.115895	0.120252	0.128333	0.0954127	0.112459	0.116214	0.113015	0.117766	0.117759	0.0935038	0.100834	0.0994377	0.104598	0.098313	0.115194	0.119292	0.113574	0.170949	0.138463	0.113824	0.110004	0.132712	0.124467	0.192591	0.131366	0.13629	0.118199	0.108282	0.159033	0.102202	0.106224	0.0950699	0.0990092	0.0953286	0.0789372
Tubulicrinis	0.0996282	0.107225	0.100102	0.0971253	0.105194	0.107086	0.10097	0.119791	0.100238	0.0925178	0.0984655	0.0955076	0.0914	0.0996824	0.118734	0.10878	0.10323	0.154199	0.142159	0.102633	0.0970894	0.0933368	0.0993907	0.174648	0.129808	0.106358	0.111939	0.124659	0.156936	0.0799218	0.0843502	0.0725727	0.0734529	0.0877914	0.0758602	0.106353
Hydnoporia	0.115565	0.104642	0.129231	0.107384	0.125214	0.118183	0.114113	0.126686	0.10451	0.104465	0.108707	0.096746	0.103161	0.105881	0.118482	0.100503	0.109928	0.183273	0.147072	0.127796	0.108333	0.113986	0.118355	0.16209	0.139303	0.12695	0.128237	0.124278	0.165638	0.0932848	0.111849	0.0895751	0.0832158	0.0984448	0.0971409	0.110303	0.110717
Porodaedalea	0.121284	0.110322	0.129395	0.111562	0.121911	0.116222	0.104616	0.126775	0.106002	0.110193	0.123156	0.0994689	0.100333	0.108884	0.127505	0.107493	0.122942	0.179644	0.150993	0.12468	0.111217	0.118918	0.113828	0.151179	0.13721	0.116154	0.127317	0.128928	0.160535	0.0876097	0.0995392	0.0763746	0.0672271	0.0879117	0.0912822	0.119885	0.105552	0.0535246
Phellinus	0.117671	0.115267	0.135228	0.112976	0.132389	0.125084	0.108449	0.128625	0.112817	0.114348	0.115809	0.103338	0.109888	0.120025	0.119198	0.111268	0.110092	0.181401	0.153489	0.129923	0.118063	0.128474	0.115371	0.168176	0.13049	0.128097	0.129539	0.12446	0.163712	0.096818	0.112056	0.091916	0.0817981	0.100365	0.0966684	0.118147	0.110505	0.0665574	0.0599363
Phylloporia	0.129628	0.130901	0.152458	0.137424	0.147182	0.139504	0.145065	0.151579	0.133044	0.131087	0.140593	0.140737	0.143489	0.144925	0.155131	0.138455	0.133664	0.19344	0.173846	0.145223	0.134037	0.145431	0.144429	0.163648	0.168042	0.144382	0.141977	0.146393	0.180447	0.124569	0.123241	0.109057	0.0905692	0.116416	0.107716	0.137792	0.12702	0.0937557	0.0866583	0.0896739
Sanghuangporus	0.109667	0.118847	0.128208	0.114779	0.12673	0.122308	0.11901	0.134273	0.111686	0.113191	0.122193	0.117692	0.119008	0.123139	0.139748	0.116544	0.117931	0.171487	0.156104	0.120686	0.117172	0.130692	0.115241	0.160215	0.147354	0.121135	0.122513	0.121428	0.162509	0.104828	0.103917	0.0874775	0.0777664	0.0938382	0.0863017	0.1201	0.105972	0.0680924	0.0627635	0.0732287	0.0640529
Inonotus	0.123891	0.131348	0.145378	0.134309	0.139474	0.137543	0.126882	0.148155	0.126782	0.131238	0.138845	0.125445	0.128326	0.128649	0.145216	0.119837	0.128348	0.184349	0.162209	0.134214	0.132101	0.134157	0.143034	0.1601	0.154083	0.134807	0.136005	0.131788	0.172475	0.116028	0.118312	0.0924956	0.0810009	0.105898	0.0964783	0.139952	0.122628	0.0876813	0.0769189	0.0731931	0.0787645	0.0571803
Fomitiporia	0.132047	0.112696	0.140996	0.117779	0.136812	0.129717	0.129481	0.129063	0.11352	0.113633	0.119436	0.116023	0.127927	0.119118	0.123275	0.12957	0.111873	0.193884	0.158528	0.140018	0.123056	0.138	0.124337	0.132039	0.145674	0.134178	0.114254	0.108146	0.163229	0.103242	0.105235	0.0990991	0.0927727	0.112402	0.112056	0.116203	0.12428	0.0798549	0.0757286	0.0731901	0.0977326	0.08528	0.102901
Hymenochaete	0.112514	0.10605	0.118924	0.110063	0.119754	0.128146	0.114831	0.134558	0.11646	0.110522	0.121024	0.107235	0.107701	0.119342	0.120194	0.106853	0.107096	0.180656	0.148121	0.119263	0.112452	0.112706	0.118331	0.164008	0.145258	0.123758	0.128145	0.118959	0.156333	0.0922259	0.104752	0.0926602	0.0869679	0.1032	0.0994553	0.138949	0.109159	0.0730292	0.0827775	0.0849192	0.104812	0.0844032	0.097985	0.100637
Fuscoporia	0.114336	0.117747	0.11811	0.114497	0.128063	0.126633	0.118617	0.122891	0.116279	0.108624	0.117409	0.10569	0.11275	0.111642	0.122358	0.113017	0.118778	0.173719	0.146855	0.130972	0.11335	0.11352	0.116909	0.164069	0.161248	0.124158	0.129692	0.116341	0.158437	0.0889336	0.093663	0.0832385	0.0737709	0.103524	0.0944479	0.125464	0.103615	0.0976059	0.0955697	0.108183	0.12899	0.107382	0.111489	0.103159	0.094117
Trichaptum	0.100408	0.101321	0.120796	0.0851624	0.0985909	0.098579	0.0840515	0.110729	0.0942984	0.0852477	0.0887664	0.0758379	0.0762267	0.0797478	0.0961369	0.0883953	0.0944893	0.162984	0.114845	0.103951	0.100297	0.104408	0.0999323	0.147532	0.131324	0.11231	0.104989	0.0890911	0.132337	0.0813575	0.0994691	0.069069	0.0717351	0.0763292	0.0726805	0.0975279	0.10277	0.084079	0.090412	0.0902383	0.125161	0.102417	0.107999	0.096849	0.0982072	0.0883206
Fasciodontia	0.102118	0.11287	0.112641	0.0969904	0.0983719	0.0982324	0.108257	0.116168	0.0988929	0.0951822	0.106341	0.0907438	0.0841658	0.0880282	0.118394	0.102481	0.102499	0.157766	0.144026	0.104678	0.100752	0.109114	0.112418	0.157267	0.148405	0.103315	0.110044	0.114115	0.16312	0.0907523	0.100481	0.0753566	0.0918293	0.0796486	0.0764152	0.119163	0.095314	0.11835	0.11381	0.130852	0.140205	0.114225	0.11822	0.135074	0.112746	0.113463	0.0897329
Lyomyces	0.109886	0.107452	0.141083	0.110412	0.129697	0.124835	0.121625	0.128713	0.108238	0.109277	0.114799	0.105159	0.109284	0.104839	0.116011	0.117839	0.113624	0.165841	0.139418	0.129971	0.117983	0.124414	0.132664	0.142821	0.155994	0.120628	0.109242	0.107183	0.151226	0.11298	0.117454	0.0952143	0.10705	0.104865	0.103128	0.134255	0.126369	0.108394	0.108515	0.127098	0.130169	0.119025	0.126665	0.115132	0.114132	0.115826	0.10704	0.0904694
Xylodon	0.103037	0.0975886	0.136306	0.096851	0.10877	0.11066	0.111116	0.118395	0.104432	0.0966982	0.0955323	0.0979585	0.0957365	0.0946761	0.104785	0.104858	0.101514	0.157158	0.131634	0.114413	0.111189	0.10989	0.125617	0.147618	0.146549	0.118951	0.098835	0.106479	0.150804	0.0999014	0.104981	0.0873556	0.0984471	0.0889664	0.0895123	0.114254	0.116974	0.103795	0.106511	0.120058	0.120493	0.107908	0.11785	0.108082	0.109171	0.116959	0.095311	0.087312	0.0786279
Rigidoporus	0.0806197	0.0847389	0.106389	0.0700721	0.0931094	0.0805563	0.0902472	0.0931225	0.0841368	0.0667438	0.0847614	0.065904	0.0723422	0.0717988	0.0920804	0.0881007	0.0907633	0.144326	0.126568	0.0936035	0.08163	0.0963117	0.0871522	0.158784	0.12716	0.0998623	0.0996784	0.0930488	0.140996	0.0895337	0.100135	0.0878012	0.0911087	0.0908552	0.0822869	0.110111	0.104791	0.109398	0.10566	0.1177	0.143414	0.123596	0.132903	0.11808	0.123813	0.1079	0.0931058	0.10474	0.122649
[truncated: 2 more columns]
